# Supplementary material for: Phylogenomic analyses support a new subgenus, Rojovitis, of the grape genus Vitis from Mexico
Source: Front Plant Sci. 2025 May 19;16:1580648. doi: 10.3389/fpls.2025.1580648 (PMC12127385; doi:10.3389/fpls.2025.1580648)
Supplement: Supplementary file 3 [file Table1.xlsx]

## Sheet: Hoja 1
Supplemental Table 1. Samples included in the study
Species name	Voucher	Lab Code	Origin	SRA Accession	Source
Vitis bryoniifolia	Wen 18328	JW828	China, Hubei, Yidu Shi	SRR32411777	this study
Vitis pseudoreticulata	Wen 11403	JW985	China, Guangdong, Yangshan Xian	SRR32411776	this study
Vitis hui	Wen 18116	JW417	China, Guangdong, Ruyuan Xian	SRR32411765	this study
Vitis shizhishanensis	Wen 18332	JW831	China, Hubei, Yichang Shi	SRR32411754	this study
Vitis bellula	Wen 18210	JW406	China, Hunan, Xinning	SRR32411744	this study
Vitis flexuosa	Wen 8540	JW983	Japan, Chiba-Ken	SRR32411743	this study
Vitis chunganensis	Wen 11406	JW995	China, Guangdong, Yangshan Xian	SRR32411742	this study
Vitis chunganensis	SRR7819153		China		Ma et al. 2018
Vitis betulifolia	Wen 11277	JW984	China, Zhejiang, Qingyuan Xian	SRR32411741	this study
Vitis lanceolatiofoliosa	Wen 18105	JW391	China, Guangdong, Ruyuan	SRR32411740	this study
Vitis tsoi	Wen 18175	JW401	China, Jiangxi, Longnan	SRR32411739	this study
Vitis adenoclada	Wen 11560	JW539?	China, Guangxi, Jiuxiu Xian, Dayaoshan	SRR32411775	this study
Vitis adenoclada	Wen 11521	JW1006	China, Guangxi, Yangshuo Xian	SRR32411774	this study
Vitis davidii	Wen 18209	JW405	China, Hunan, Xinning	SRR32411773	this study
Vitis ruyuanensis	Wen 18106	JW392	China, Guangdong, Ruyuan	SRR32411772	this study
Vitis romanetii	SRR7819159		China		Ma et al. 2018
Vitis sp. nov.	Wen 14606	AT734	China, Yunnan, Songming Xian	SRR32411771	this study
Vitis amurensis	SRR7819178		China		Ma et al. 2018
Vitis vinifera ssp. sylvestris	Wen 12742	AT584	USA, California, Davis	SRR32411770	this study
Vitis vinifera ssp. vinifera	SRR7819177				Ma et al. 2018
Vitis jacquemontii	Wen 12736	AT582	USA, California, Davis	SRR32411769	this study
Vitis lanata	Wen 12738	AT583	USA, California, Davis	SRR32411768	this study
Vitis nesbittiana	Wen 17936	AT218	USA, Maryland. Smithsonian greenhouse (USA)	SRR32411767	this study
Vitis jaegeriana	Wen 18522	JW939	Mexico, San Luis Potosí, Zaragoza	SRR32411766	this study
Vitis bloodworthiana	Wen 18453	JW957	Mexico, Durango, San Dimas	SRR32411764	this study
Vitis arizonica	Wen 15916	AT593	USA, Arizona, Cochise Co.	SRR32411763	this study
Vitis riparia	Wen 17236	AT042	USA, Virginia, Fairfax Co.	SRR32411762	this study
Vitis rupestris	SRR7819152		USA, Missouri		Ma et al. 2018
Vitis rupestris	Wen 18087	JW445	USA, Virginia, Fairfax Co.	SRR32411761	this study
Vitis girdiana	SRR7819187		USA, California		Ma et al. 2018
Vitis monticola	Wen 17528	AT191 / SRR24998126	USA, Texas, Kendall Co		Talavera et al. 2023
Vitis californica	Wen 13493	AT606	USA, California, Siskiyou Co.	SRR32411760	this study
Vitis berlandieri	Wen 17519	AT182	USA, Texas, Bell Co.	SRR32411759	this study
Vitis cinerea var. tomentosa	Wen 18461	JW918	Mexico, Coahuila, Zaragoza	SRR32411758	this study
Vitis cinerea	Wen 17466	AT148	USA, Texas, Bazos Co.	SRR24998129	Talavera et al. 2023
Vitis baileyana	Wen 17431	AT075	USA, Virginia, Buchanan Co.	SRR24998084	Talavera et al. 2023
Vitis simpsonii	Wen 17176A	AT033	USA, Maryland, Queen Anne's Co.	SRR24998107	Talavera et al. 2023
Vitis tiliifolia	Wen 18506	JW928	Mexico, Nuevo Leon, Aramberri	SRR32411757	this study
Vitis vulpina	Wen 12705	Y268	USA, Alabama, near Trussville, NE of Birmingham	SRR32411756	this study
Vitis labrusca	Wen 17015	AT029	USA, Virginia, Greene Co.	SRR24998128	Talavera et al. 2023
Vitis aestivalis	Wen 17138	AT060	USA, Virginia, Fairfax Co.	SRR24998097	Talavera et al. 2023
Vitis palmata	Wen 17417	AT080	USA, Kentucky, Calloway Co.	SRR24998062	Talavera et al. 2023
Vitis mustangensis	Wen 17516	AT174	USA, Texas, Lampasas Co.	SRR24998136	Talavera et al. 2023
Vitis shuttleworthii	Wen 17360	AT086	USA, Florida, Sarasota Co.	SRR24998078	Talavera et al. 2023
Vitis munsoniana	Wen 17331	AT094	USA, Florida, Volusia Co.	SRR24998069	Talavera et al. 2023
Vitis rotundifolia	Wen 17486	AT157	USA, Louisiana, Calcasieu Parish	SRR24998036	Talavera et al. 2023
Vitis popenoei	Wen 17772	AT556	Mexico, Puebla, Xicotepec de Juárez	SRR32411755	this study
Vitis martineziana	Wen 17904	AT545	Mexico, Chiapas, Chiapa de Corzo	SRR32411753	this study
Vitis martineziana	Wen 17900	AT547	Mexico, Chiapas, Bochil	SRR32411752	this study
Vitis martineziana	Wen 17879	AT544	Mexico, Chiapas Municipio Ocozocuautla	SRR32411751	this study
Vitis rubriflora	Wen 18435	JW907	Mexico, Jalisco, La Huerta	SRR32411750	this study
Neoampelocissus erdvendbergianus	Wen 17788	AT535	Mexico, San Luis Potosi, Ciudad Valles	SRR32411749	this study
Neoampelocissus acapulcensis	Wen 17933	AT543	Mexico, Puebla, Jolalpan	SRR32411748	this study
Neoampelocissus robinsonii	Acevedo 17470	JW446	Dominican Republic, Barahona	SRR32411747	this study
Ampelocissus elephantina	Wen 9581		Madagascar, Diana region	SRR12008253	Ma et al. 2021
Ampelocissus latifolia	AKPandey 8001		India	SRR12008312	Ma et al. 2021
Ampelocissus abyssinica	19971047	JW958	Belgium, cult. In Belgium	SRR32411746	this study
Ampelocissus elegans	Wen 15058		Singapore	SRR12008275	Ma et al. 2021
Ampelocussus gracilis	Wen 15064		Singapore	SRR12008315	Ma et al. 2021
Parthenocissus quinquefolia	Wen 8662	Y341	Mexico	SRR32411745	this study
